# Supplementary material for: Fecal Deployment: An Alternative Way of Defensive Host Plant Cardenolide Use by Lilioceris merdigera Larvae
Source: J Chem Ecol. 2023 Dec 7;50(1-2):63–70. doi: 10.1007/s10886-023-01465-8 (PMC10991028; doi:10.1007/s10886-023-01465-8)
Supplement: Supplementary file 1 — Supplementary Material 1 [file 10886_2023_1465_MOESM1_ESM.xlsx]

## Sheet: adult
Run	Sample	POS	DPM1	DPM2	DPMavg	fracDPM	fracDPMingested
Dig1	leaf	1	136669	145240	140954	0.741986
Dig1	beetle	2	0	0	0	0	0
Dig1	feces	3	40937.1	42194.8	41565.9	0.218804	1
Dig1	dish	4	7333.3	7564	7448.65	0.0392098
Dig1	Sum				189969	1
Dig1	Sum ingested				41565.9	0.218804
Dig3	leaf	6	158576	160957	159767	0.825602
Dig3	beetle	7	3209.4	3057.6	3133.5	0.0161925	0.161649
Dig3	feces	8	15764.1	16738.2	16251.2	0.0839787	0.838351
Dig3	dish	9	14682.5	14045.4	14364	0.0742265
Dig3	Sum				193515	1
Dig3	Sum ingested				19384.7	0.100171
Dig5	leaf	11	125876	129466	127671	0.646347
Dig5	beetle	12	198.8	0	99.4	0.000503224	0.00246856
Dig5	feces	13	40074.1	40259.9	40167	0.20335	0.997531
Dig5	dish	14	29535.6	29643.1	29589.3	0.149799
Dig5	Sum				197526	1
Dig5	Sum ingested				40266.4	0.203853
Dig6	leaf	20	89964	88935.3	89449.6	0.525176
Dig6	beetle	21	624.8	0	312.4	0.00183416	0.00469978
Dig6	feces	22	66145.4	66172.2	66158.8	0.388431	0.9953
Dig6	dish	23	14308	14496.7	14402.4	0.0845589
Dig6	Sum				170323	1
Dig6	Sum ingested				66471.2	0.390265
Dig7	leaf	25	98858.8	100884	99871.6	0.647575
Dig7	beetle	26	325.1	0	162.55	0.00105399	0.00536181
Dig7	feces	27	30295.8	30011.6	30153.7	0.195519	0.994638
Dig7	dish	28	23335.1	24736.9	24036	0.155851
Dig7	Sum				154224	1
Dig7	Sum ingested				30316.2	0.196573
D1	leaf	30	193521	200155	196838	0.73135
D1	beetle	31	0	0	0	0	0
D1	feces	32	69873.4	73516.6	71695	0.266382	1
D1	dish	33	643.3	577.2	610.25	0.00226738
D1	Sum				269143	1
D1	Sum ingested				71695	0.266382
Oua1	leaf	37	73218	73428.8	73323.4	0.757032
Oua1	beetle	38	2078.5	2205	2141.75	0.0221126	0.454218
Oua1	feces	39	2639.4	2507.6	2573.5	0.0265702	0.545782
Oua1	dish	40	19175.3	18460.3	18817.8	0.194285
Oua1	Sum				96856.4	1
Oua1	Sum ingested				4715.25	0.0486829
Oua5	leaf	42	138396	140284	139340	0.913546
Oua5	beetle	43	0	0	0	0	0
Oua5	feces	44	7874.7	7108.2	7491.45	0.0491157	1
Oua5	dish	45	5616.5	5773.7	5695.1	0.0373384
Oua5	Sum				152527	1
Oua5	Sum ingested				7491.45	0.0491157
Oua6	leaf	47	109439	108962	109200	0.776262
Oua6	beetle	48	0	0	0	0	0
Oua6	feces	49	10783.6	10984.7	10884.2	0.0773711	1
Oua6	dish	50	20561.4	20618.9	20590.2	0.146367
Oua6	Sum				140675	1
Oua6	Sum ingested				10884.2	0.0773711
Oua2	leaf	1	88802.4	63142.2	75972.3	0.729817
Oua2	beetle	2	2460.1	2311.9	2386	0.0229208	0.08602
Oua2	feces	3	25927.6	24775.9	25351.8	0.243538	0.91398
Oua2	dish	4	775.5	0	387.75	0.00372486
Oua2	Sum				104098	1
Oua2	Sum ingested				27737.8	0.266459
Oua3	leaf	6	51055.7	42490.8	46773.2	0.67195
Oua3	beetle	7	2233.1	2324.4	2278.75	0.0327368	0.10062
Oua3	feces	8	22052.5	18684.1	20368.3	0.292613	0.89938
Oua3	dish	9	0	375.9	187.95	0.00270011
Oua3	Sum				69608.2	1
Oua3	Sum ingested				22647	0.32535
Oua4	leaf	11	22334.5	20242.1	21288.3	0.246716
Oua4	beetle	12	3736.9	3957.7	3847.3	0.0445875	0.0594722
Oua4	feces	13	63735.3	58207.1	60971.2	0.706613	0.942503
Oua4	dish	14	0	359.6	179.8	0.00208375
Oua4	Eier	15	0	340.9	170.45	0.0019715
Oua4	Sum				86457	1
Oua4	Sum ingested				64818.5	0.749719
Oua7	leaf	17	37144.6	36988.1	37066.3	0.618936
Oua7	beetle	18	2090.2	2084.7	2087.45	0.0348564	0.0935806
Oua7	feces	19	19650.7	20787.3	20219	0.337618	0.906419
Oua7	dish	20	531	497.8	514.4	0.00858948
Oua7	Sum				59887.2	1
Oua7	Sum ingested				22306.5	0.372474

## Sheet: larva
Run	Sample	POS	DPM1	DPM2	DPMavg	fracDPM	fracDPMingested
LDig1	leaf	1	15392.8	10045.6	12719.2	0.90918
LDig1	larva	2	200.8	81.7	141.25	0.0100967	0.142003
LDig1	feces	3	1000.9	706	853.45	0.0610054	0.857997
LDig1	dish	4	154.9	396.8	275.85	0.019718
LDig1	Sum				13989.8	1
LDig1	Sum ingested				994.7	0.0711021
LDig2	leaf	6	22285.7	14236.7	18261.2	0.908215
LDig2	larva	7	54.8	52.7	53.75	0.00267324	0.0494844
LDig2	feces	8	1147.8	917.1	1032.45	0.0513486	0.950516
LDig2	dish	9	752.8	765.8	759.3	0.0377635
LDig2	Sum				20106.7	1
LDig2	Sum ingested				1086.2	0.0540218
LDig3	leaf	11	24619.1	19456.7	22037.9	0.907477
LDig3	larva	12	219.9	113.6	166.75	0.00686643	0.487858
LDig3	feces	13	172.4	177.7	175.05	0.00720821	0.512142
LDig3	dish	14	2125	1685.2	1905.1	0.0784482
LDig3	Sum				24284.8	1
LDig3	Sum ingested				341.8	0.0140746
LDig4	leaf	20	22853.2	19101.2	20977.2	0.877252
LDig4	larva	21	128.1	45.5	86.8	0.00362992	0.0652902
LDig4	feces	22	1217.8	1267.5	1242.65	0.0519668	0.93471
LDig4	dish	23	1831.4	1380.1	1605.75	0.0671514
LDig4	Sum				23912.4	1
LDig4	Sum ingested				1329.45	0.0555967
LDig5	leaf	25	14275.8	10829.2	12552.5	0.622283
LDig5	larva	26	136.7	455	295.85	0.0146666	0.0393269
LDig5	feces	27	7565.5	6888.5	7227	0.358274	0.960673
LDig5	dish	28	98.3	94.4	96.35	0.00477649
LDig5	Sum				20171.7	1
LDig5	Sum ingested				7522.85	0.372941
LDig6	leaf	37	634.4	698.1	666.25	0.0488308
LDig6	larva	38	217.1	81.7	149.4	0.0109498	0.0120738
LDig6	feces	39	12331.9	12117.1	12224.5	0.895958	0.987926
LDig6	dish	40	634.1	573.7	603.9	0.0442611
LDig6	Sum				13644	1
LDig6	Sum ingested				12373.9	0.906908
LDig7	leaf	42	13171.3	12181.4	12676.3	0.56232
LDig7	larva	43	315.9	306	310.95	0.0137937	0.035794
LDig7	feces	44	8518.3	8234.2	8376.25	0.371568	0.964206
LDig7	dish	45	1260.2	1098.6	1179.4	0.0523179
LDig7	Sum				22543	1
LDig7	Sum ingested				8687.2	0.385362
LOua3	leaf	47	26441.9	25304.8	25873.3	0.337842
LOua3	larva	48	285.2	270.1	277.65	0.00362542	0.0056182
LOua3	feces	49	49212	49072.2	49142.1	0.641674	0.994382
LOua3	dish	50	1312.6	1269.7	1291.15	0.0168592
LOua3	Sum				76584.2	1
LOua3	Sum ingested				49419.8	0.645299
LOua4	leaf	52	14169.3	14754.9	14462.1	0.168811
LOua4	larva	53	3420.6	3428.9	3424.75	0.039976	0.0557916
LOua4	feces	54	58701.1	57218.7	57959.9	0.676547	0.944208
LOua4	dish	55	9885	9761.9	9823.45	0.114666
LOua4	Sum				85670.2	1
LOua4	Sum ingested				61384.6	0.716523
LOua5	leaf	57	17969.1	17365	17667	0.251454
LOua5	larva	58	1512.8	1459.6	1486.2	0.021153	0.0299023
LOua5	feces	59	47233.7	49197.5	48215.6	0.686251	0.970098
LOua5	dish	60	2860.3	2920.9	2890.6	0.0411418
LOua5	Sum				70259.5	1
LOua5	Sum ingested				49701.8	0.707404
